# Supplementary material for: Integration of single-cell RNA-seq and bulk RNA-seq to construct liver hepatocellular carcinoma stem cell signatures to explore their impact on patient prognosis and treatment
Source: PLoS One. 2024 Apr 18;19(4):e0298004. doi: 10.1371/journal.pone.0298004 (PMC11025768; doi:10.1371/journal.pone.0298004)
Supplement: S1 Table — (XLSX) [file pone.0298004.s003.xlsx]

## Sheet: Sheet1
	mergedColors
PKMYT1	brown
NCAPG	brown
RMI2	brown
RAD54L	brown
HMGB2	brown
ITGB3BP	brown
HAUS5	brown
GPSM2	brown
TONSL	brown
TIPIN	brown
THOC1	brown
CENPE	brown
NEK2	brown
PBK	brown
BRCA2	brown
RAD18	brown
DLGAP5	brown
NUP210	brown
RCC1	brown
RACGAP1	brown
TTK	brown
CDC25B	brown
ARHGAP33	brown
FAM83D	brown
TOP2A	brown
CCSAP	brown
SKA1	brown
BRIP1	brown
ALYREF	brown
DEPDC1	brown
ASF1B	brown
POLQ	brown
DSN1	brown
NUP85	brown
CENPA	brown
CHEK1	brown
TCOF1	brown
MZT1	brown
NUDT1	brown
CDC6	brown
FANCG	brown
CENPF	brown
POLA2	brown
H2AFY	brown
TUBG1	brown
RDM1	brown
CDC45	brown
TPX2	brown
XRCC1	brown
CEP152	brown
ATAD5	brown
CDCA2	brown
HAUS8	brown
WDR62	brown
C18orf54	brown
FANCA	brown
LIG1	brown
LRR1	brown
EME1	brown
DDIAS	brown
NDC80	brown
CENPH	brown
CCDC34	brown
SNRPA	brown
FEN1	brown
GINS3	brown
DNA2	brown
LMNB2	brown
SPATS2	brown
TMEM237	brown
REEP4	brown
SPC24	brown
FAM136A	brown
DBF4	brown
ZNF738	brown
PLK1	brown
SNRPD1	brown
ARHGEF39	brown
NASP	brown
GTSE1	brown
POLE2	brown
TRIM59	brown
C19orf47	brown
DGKZ	brown
MGME1	brown
ZWINT	brown
CCNF	brown
FAM111B	brown
DEPDC1B	brown
STIP1	brown
PSRC1	brown
XRCC2	brown
RNASEH2A	brown
RRM2	brown
CCDC163	brown
NCAPG2	brown
CENPK	brown
TK1	brown
NCAPD2	brown
CENPJ	brown
RNF8	brown
CIP2A	brown
IKBIP	brown
ASPM	brown
PRIM1	brown
PAQR4	brown
CDC20	brown
MCM6	brown
MCM7	brown
TRAIP	brown
KIF4A	brown
TACC3	brown
GAS2L3	brown
PLCB3	brown
PRR11	brown
POLD1	brown
MXD3	brown
SNRPB	brown
PA2G4	brown
PLK4	brown
NEIL3	brown
MKI67	brown
CDC25C	brown
MCRS1	brown
MAD2L1	brown
ESPL1	brown
HELLS	brown
DONSON	brown
CDC7	brown
RAD51C	brown
BLM	brown
HJURP	brown
MYBL2	brown
H2AFZ	brown
BORA	brown
CKS2	brown
CNOT10	brown
KIF2C	brown
PCLAF	brown
FANCI	brown
RFC4	brown
CCNA2	brown
UHRF1	brown
CHAF1B	brown
DCLRE1C	brown
TRIP13	brown
DTYMK	brown
CSE1L	brown
E2F8	brown
E2F2	brown
KIF11	brown
EXO1	brown
RECQL4	brown
MYO19	brown
RIBC2	brown
EZH2	brown
GPATCH1	brown
H2AFX	brown
SNRPA1	brown
HMGN2	brown
STMN1	brown
CHTF18	brown
DTL	brown
REXO5	brown
ANLN	brown
PSMC3IP	brown
UBE2C	brown
CDCA5	brown
DSCC1	brown
CENPW	brown
ZNF93	brown
CDCA4	brown
CABLES2	brown
KPNA2	brown
BRCA1	brown
PRKCD	brown
MELK	brown
RALY	brown
SFR1	brown
FOXM1	brown
AURKA	brown
BRIX1	brown
TYMS	brown
SPINDOC	brown
RBM10	brown
HMMR	brown
TROAP	brown
FANCD2	brown
ANAPC7	brown
ECT2	brown
SRRT	brown
DBF4B	brown
PIGU	brown
CERS5	brown
PPM1G	brown
SNX5	brown
RAD51AP1	brown
VRK1	brown
CDKN2C	brown
E2F7	brown
CENPO	brown
SPDL1	brown
JPT1	brown
CDKN3	brown
CHAF1A	brown
CENPU	brown
CDT1	brown
PTTG1	brown
ARHGAP11A	brown
TCF19	brown
RAD51	brown
CCNB2	brown
KNTC1	brown
PIF1	brown
NCAPH	brown
KIF23	brown
CCNE2	brown
RAD51D	brown
NUSAP1	brown
IQCC	brown
C4orf46	brown
DDX11	brown
SKP2	brown
TBC1D31	brown
CDCA7L	brown
CDK1	brown
GINS2	brown
PIMREG	brown
ESCO2	brown
CKAP2	brown
CDCA8	brown
C17orf53	brown
GEMIN2	brown
LMNB1	brown
CENPQ	brown
CKAP2L	brown
CLSPN	brown
KIFC1	brown
SKA3	brown
NUF2	brown
KIF20B	brown
TPD52L2	brown
CEP55	brown
HAUS1	brown
DAZAP1	brown
BUB1	brown
UBE2T	brown
ZNF620	brown
SPC25	brown
POC1A	brown
CENPI	brown
RBL1	brown
DYNC1LI1	brown
NRM	brown
HASPIN	brown
KIF20A	brown
NABP2	brown
SHCBP1	brown
MCM10	brown
RAD9A	brown
WDHD1	brown
WDR76	brown
MTBP	brown
FANCE	brown
MYBL1	brown
UCK2	brown
TRIM28	brown
PTMA	brown
P3H1	brown
BARD1	brown
MIS18A	brown
PPP1CC	brown
FAAP24	brown
SGO2	brown
CDC25A	brown
IQGAP3	brown
KIF18B	brown
KIF14	brown
ZWILCH	brown
ACYP1	brown
RTKN2	brown
PHF19	brown
C5orf34	brown
XRCC3	brown
MCM2	brown
KIF18A	brown
PRKRA	brown
UBE2I	brown
SNRPG	brown
DNMT3B	brown
C21orf58	brown
FBXO43	brown
TSEN54	brown
RFC2	brown
SKA2	brown
TUBB	brown
MND1	brown
TICRR	brown
OIP5	brown
ORC6	brown
CEP78	brown
LIN9	brown
CENPM	brown
SPAG5	brown
ERCC6L	brown
FBXO5	brown
GINS4	brown
PCNA	brown
MCM4	brown
PRIM2	brown
KIF15	brown
TMEM201	brown
PRC1	brown
SAE1	brown
SGO1	brown
BIRC5	brown
ZNF133	brown
FOXK2	brown
MCM3	brown
SAPCD2	brown
GINS1	brown
MCM5	brown
ORC1	brown
CDCA3	brown
UBE2S	brown
SLC25A19	brown
CHML	brown
CIT	brown
E2F1	brown
PSMG3	brown
EDC3	brown
AUNIP	brown
CDK16	brown
AURKB	brown
PARPBP	brown
TEDC2	brown
NEMP2	brown
KIF24	brown
CEP131	brown
CCNB1	brown
RHNO1	brown
KIAA1841	brown
TPGS2	brown
BUB1B	brown
CENPL	brown
KNSTRN	brown
STIL	brown
MTFR2	brown
SOGA1	brown
